# Supplementary material for: Unmet needs and service satisfaction of victim support for the direct and indirect victims of serious violence: Results from a cross-sectional survey in Taiwan
Source: PLoS One. 2018 Feb 21;13(2):e0192905. doi: 10.1371/journal.pone.0192905 (PMC5821329; doi:10.1371/journal.pone.0192905)
Supplement: S1 Text — (XLSX) [file pone.0192905.s001.xlsx]

## Sheet: questionnaire
A1	被害人案件類型：
	Victimization case type:
	1	家庭暴力
		domestic violence
	2	人口販運
		human trafficking
	3	故意殺人
		homocide
	4	擄人勒贖
		kidnapping
	5	強盜
		robbery
	6	搶奪
		forceful taking
	7	重大傷害
		serious assault
	8	重大恐嚇取財
		serious intimidation for money
	9	性侵害
		sexual assault
	10	車禍
		traffic accident
	11	職業災害
		occupational hazards
	65	其他，________
		other, please specify
A2	代答者身份：
	Relationship of the people who answer the question on behalf of the victim (optional, direct victims only):
	1	父母
		parents
	2	配偶
		spouse
	3	子女
		children
	4	祖父母
		grand parents
	5	孫子女
		grand children
	6	兄弟姐妹
		siblings
	65	其他________
		other, please specify
Q1	性別：
	Gender of the people who answer the question
	1	男性
		male
	2	女性
		female
Q2	請問您的教育程度：
	Education attainment of the people who answer the question
	1	國小(含)以下
		elementary school (and below)
	2	國中
		middle school
	3	高中(職)
		high school
	4	大學(專)
		university degree
	5	碩士(含)以上
		master degree (or above)
	99	拒答
		refuse to answer
Q3	請問您目前有沒有從事工作：
	May I ask your current employment status?
	1	從事有報酬的工作(含部分時間的工作)(跳答Q5)
		full time or part time employment (with salary)
	2	從事無酬家屬工作(每週15小時以上)(跳答Q5)
		unpaid family work (more than 15 hours per week)
	3	求學中(續答Q4)
		student
	4	無工作，準備升學
		prepare for studying
	5	無工作，料理家務
		unemployed (house chores)
	6	高齡(65歲以上)、身心障礙、生病不能工作
		more than 65 years old, physical or mental disorders, illness
	7	無業/待業中
		unemployed or between jobs
	65	其他，請說明________
		other, please specify
	99	拒答
		refuse to answer
Q4	請問目前您的家庭平均每月收入大約多少錢？
	What is family average monthly income?
	1	沒有收入
		no income
	2	未滿2萬元
		less than 20 K
	3	2萬至未滿4萬元
		20 to less than 40 K
	4	4萬至未滿6萬元
		40 to less than 60 K
	5	6萬至未滿8萬元
		60 to less than 80 K
	6	8萬至未滿10萬元
		80 to less than 100 K
	7	10萬至未滿12萬元
		100 to less than 120 K
	8	12萬至未滿14萬元
		120 to less than 140 K
	9	14萬至未滿16萬元
		140 to less than 160 K
	10	16萬至未滿18萬元
		160 to less than 180 K
	11	18萬至未滿20萬元
		180 to less than 200 K
	12	20萬元以上
		more than 200 K
	21	收入不穩定、不一定
		unstable income
	99	不知道/拒答
		don't know/refuse to answer
Q5	請問您目前與誰同住?(可複選)
	Who do you live with?
	1	父母(含父或母)
		parents
	2	配偶(含同居人)
		spouse or partner
	3	未婚子女
		unmarried children
	4	已婚子女(含其配偶)
		married children
	5	(外)孫子女
		grand children
	6	朋友
		friends
	7	其他親戚
		other relatives
	8	獨居
		live alone
	99	拒答
		refuse to answer
Q6	請問您目前同住家人中有沒有兒童？
	Do you live with any child under 18 years old?
	1	有6歲以下兒童
		live with children under 6 years old
	2	有6-12歲兒童
		live with children 6 to 12 years old
	3	有12-18歲少年
		live with juvenile 12 to 18 years old
	4	沒有18歲以下兒童
		No
	99	拒答
		refuse to answer
Q6_1	有6歲以下兒童___人
	How many children under 6 years old do you live with?
	1	1人
		one person
	2	2人
		two persons
	3	3人
		three persons
	4	4人
		four persons
	5	5人
		five persons
Q6_2	有6-12歲兒童___人
	How many children between 6-12 years old do you live with?
	1	1人
		one person
	2	2人
		two persons
	3	3人
		three persons
	4	4人
		four persons
	5	5人
		five persons
Q6_3	有12-18歲少年___人
	How many juvenile between 12 to 18 years old do you live with?
	1	1人
		one person
	2	2人
		two persons
	3	3人
		three persons
	4	4人
		four persons
	5	5人
		five persons
Q4	請問案件發生時間為民國__年
	What year did the victimization incident happened? (which year?)
Q5	請問您有沒有因為事件發生而搬遷，如果有，大約幾次？
	Have you ever moved after the incident? How many times?
	1	沒有搬遷過
		Never
	2	有，僅搬遷1次
		once
	3	2~3次
		two to three times
	4	4次以上
		more than 4 times
	99	拒答
		refuse to answer
Q6	請問事件發生當時您的家庭平均每月收入大約多少錢？
	What is your family average monthly income when the incident happened?
	1	沒有收入
		no income
	2	未滿2萬元
		less than 20 K
	3	2萬至未滿4萬元
		20 to less than 40 K
	4	4萬至未滿6萬元
		40 to less than 60 K
	5	6萬至未滿8萬元
		60 to less than 80 K
	6	8萬至未滿10萬元
		80 to less than 100 K
	7	10萬至未滿12萬元
		100 to less than 120 K
	8	12萬至未滿14萬元
		120 to less than 140 K
	9	14萬至未滿16萬元
		140 to less than 160 K
	10	16萬至未滿18萬元
		160 to less than 180 K
	11	18萬至未滿20萬元
		180 to less than 200 K
	12	20萬元以上
		more than 200 K
	21	收入不穩定、不一定
		unstable income
	99	不知道/拒答
		don't know/refuse to answer
Q7	【在職者填答】請問在事件發生後對您工作上造成何種影響？
	How the incident had impact on your work (for employed persons only, multiple choices)?
	1	同事/主管過度關切，造成心理壓力
		psychological stress from colleagues/supervisor over-concern
	2	因訴訟過程影響無法正常上班
		work interrupted by the litigation process
	3	影響職場人際關係
		affect the workplace interpersonal relationship
	4	公司強迫離職
		being laid off
	5	再度求職時，因事件影響不被任用
		discriminated when seeking new jobs
	6	因生理功能受損無法正常上班
		physiological damage affect work ability
	7	情緒受到干擾，無法正常上班
		work interrupted by the emotional disruption
	65	其他，請說明__________
		other, please specify
	98	沒有造成任何影響
		no impact at all
	99	不知道/拒答
		don't know/refuse to answer
Q8	請問在事件發生後對您家庭生活上造成何種影響？(複選，不提示)
	How the incident had impact on your family life (multiple choices)?
	1	影響家中經濟情況，無法維持基本生計
		economically can not maintain basic livelihoods
	2	家中安全遭受威脅
		home security under threat
	3	造成家中成員心理陰影，無法安心過生活
		psychologically shadowed of family members
	4	家庭成員互相責怪，關係變差
		blame each other and cause worse relationship
	5	家庭氣氛變差
		family atmosphere deteriorated
	6	擔心旁人詢問影響社交生活
		social withdrawn to avoid others inquiry
	7	需家人照顧
		need family care
	8	無法工作及料理家務
		can not work or do house chores
	65	其他，請說明__________
		other, please specify
	98	沒有造成任何影響
		no impact at all
	99	不知道/拒答
		don't know/refuse to answer
Q9	被害事件發生後，對您最大的影響為？(複選，不提示)
	What is the most serious impact of the incident (multiple choices)?
	1	中斷工作/求學
		interrupt work/study
	2	影響人際關係
		affect interpersonal relationships
	3	收入減少影響家中經濟
		income reduction affects home economy
	4	影響家人相處關係
		affect family getting along
	5	影響家中氣氛
		affect the atmosphere at home
	6	生理功能受損影響正常生活
		physical function damage affects normal life
	7	訴訟過程影響正常生活
		litigation process affects normal life
	8	需家人照顧
		need family care
	9	心理壓力、有陰影
		physhological stress
	10	身體機能受損，影響工作及生活
		physical function damage affects normal life
	65	其他，請說明__________
		others, please specify
	98	沒有造成任何影響
		no impact at all
	99	不知道/拒答
		don't know/refuse to answer
Q10	請問目前事件處理進度為？
	At what stage is your victimization incident?
	1	階段一、事件剛發生，還未進入訴訟(和解)階段
		it just happened and not yet entered the litigation/reconciliation stage
	2	階段二、已在訴訟(和解)階段
		it is during litigation/reconciliation process
	3	階段三、訴訟已定讞(和解完成)
		litigation has been set or reconciliation completed
	65	其他，請說明__________
		other, please specify
	99	不知道
		don't know
Q11	請問您曾經接受過以下哪些單位，協助您處理事件發生後各項相關事宜？
	What units have you received help from?
	1	犯罪被害保護協會
		Association for victims support (AVS)
	2	各縣市政府社會局處
		Social welfare department in City/County Government
	3	移民署庇護處所
		Immigration Bureau shelters
	4	各縣市政府勞工局
		Department of Labor
	5	行政院勞工委員會職業訓練局
		Employment service, Workforce development agency
	6	外勞收容所
		Foreign worker shelter
	7	家暴暨性侵害防治中心
		Center for prevention of domestic violence and sexual assault
	8	勵馨基金會
		The garden of hope foundation
	9	家扶中心
		Taiwan fund for children and families
	10	法律扶助基金會
		Legal aid foundation
	11	財團法人天主教善牧社會福利基金會
		Good shepherd social welfare foundation
	12	財團法人現代婦女教育基金會
		Modern women's foundation
	13	警政單位
		Police force
	14	宗教團體
		Religious organizations
	15	調解委員會
		Mediation service
	65	其他單位，請說明________
		other, please specify
	99	沒有接受任何單位協助(請續答Q27)		)
		None
Q12	請問您在事件過程中曾獲得的保護或協助項目有哪些？
	What sorts of assistances have you received during the process?
	1	法律協助
		Legal assistance
	2	經濟協助
		Financial assistance
	3	生活協助
		Living assistance
	4	心理協助
		Psychological assistance
	5	醫療協助
		Medical assistance
	65	其他服務
		Other services
	98	都沒有，請說明原因________
		None, please specify the reasons
	99	不知道/拒答
		Don't know/refuse to answer
Q13	【事件剛發生，尚未進入訴訟、和解階段】【服務需求，勾選後請說明需求情形或內容】
	Please tick on the boxes below where you would have considered needed but not received help at the pre-trial (or reconciliation) stage)
	1	法律方面
		legal help
	2	經濟方面
		financial help
	3	生活方面
		living help
	4	心理方面
		psychological help
	5	醫療方面
		medical help
	6	其他方面
		other help
	99	拒答
		refuse to answer
Q14	【在訴訟(和解)階段】【服務需求，勾選後請說明需求情形或內容】
	Please tick on the boxes below where you would have considered needed but not received help during the trial (or reconciliation) stage?
	1	法律方面
		legal help
	2	經濟方面
		financial help
	3	生活方面
		living help
	4	心理方面
		psychological help
	5	醫療方面
		medical help
	6	其他方面
		other help
	99	拒答
		refuse to answer
Q15	【完成訴訟(和解)】【服務需求，勾選後請說明需求情形或內容】
	Please tick on the boxes below where you would have considered needed but not received help after the trial (or reconciliation) stage?
	1	法律方面
		legal help
	2	經濟方面
		financial help
	3	生活方面
		living help
	4	心理方面
		psychological help
	5	醫療方面
		medical help
	6	其他方面
		other help
	99	拒答
		refuse to answer
Q16	我能夠在我需要的時候，取得我所需要的服務訊息
	To what extent do you agree with the statement "I was able to ge the necessary service information when I needed it"?
	0	不適用(未接受協助)
		not applicable (receiving no service)
	1	非常不同意
		totally disagree
	2	不太同意
		disagree
	3	普通
		neutral
	4	還算同意
		agree
	5	非常同意
		totally agree
	99	不知道/拒答
		don't know/refuse to answer
Q17	我認為目前服務提供的資訊非常充足
	To what extent do you agree with the statement "I thank the information currently available is very adequate"?
	0	不適用(未接受協助)
		not applicable (receiving no service)
	1	非常不同意
		totally disagree
	2	不太同意
		disagree
	3	普通
		neutral
	4	還算同意
		agree
	5	非常同意
		totally agree
	99	不知道/拒答
		don't know/refuse to answer
Q18	我認為目前提供服務的過程非常透明化
	To what extent do you agree with the statement "I think the current process of providing services is very transparent"?
	0	不適用(未接受協助)
		not applicable (receiving no service)
	1	非常不同意
		totally disagree
	2	不太同意
		disagree
	3	普通
		neutral
	4	還算同意
		agree
	5	非常同意
		totally agree
	99	不知道/拒答
		don't know/refuse to answer
Q19	我認為目前服務提供管道非常多
	To what extent do you agree with the statement "I think the current services are available by multiple channels"?
	0	不適用(未接受協助)
		not applicable (receiving no service)
	1	非常不同意
		totally disagree
	2	不太同意
		disagree
	3	普通
		neutral
	4	還算同意
		agree
	5	非常同意
		totally agree
	99	不知道/拒答
		don't know/refuse to answer
Q20	我認為目前服務提供速度快速
	To what extent do you agree with the statement "I think the current service offer is swiftly"?
	0	不適用(未接受協助)
		not applicable (receiving no service)
	1	非常不同意
		totally disagree
	2	不太同意
		disagree
	3	普通
		neutral
	4	還算同意
		agree
	5	非常同意
		totally agree
	99	不知道/拒答
		don't know/refuse to answer
Q21	我認為有關單位提供服務的人員非常專業
	To what extent do you agree with the statement "I think the service providers of relevant units are very professional"?
	0	不適用(未接受協助)
		not applicable (receiving no service)
	1	非常不同意
		totally disagree
	2	不太同意
		disagree
	3	普通
		neutral
	4	還算同意
		agree
	5	非常同意
		totally agree
	99	不知道/拒答
		don't know/refuse to answer
Q22	我認為有關單位提供服務的人員富有同理心，能了解我的需求
	To what extent do you agree with the statement "I think the service providers of relevant units are empathetic enough to understand my needs"?
	0	不適用(未接受協助)
		not applicable (receiving no service)
	1	非常不同意
		totally disagree
	2	不太同意
		disagree
	3	普通
		neutral
	4	還算同意
		agree
	5	非常同意
		totally agree
	99	不知道/拒答
		don't know/refuse to answer
