# Supplementary material for: Unmet needs and service satisfaction of victim support for the direct and indirect victims of serious violence: Results from a cross-sectional survey in Taiwan
Source: PLoS One. 2018 Feb 21;13(2):e0192905. doi: 10.1371/journal.pone.0192905 (PMC5821329; doi:10.1371/journal.pone.0192905)
Supplement: S1 Data — (CSV) [file pone.0192905.s002.csv]

edu	yearsPassed	dependents	reducedHouseholdIncome	relocate	occImpact	familyLifeImpact	mostAffected	agencies	legal	financial	living	psycho	medical	sex	satisfaction score	legalStages	cohabitantType	v or h	employment	unmet needs
2	4	0	0	1	1	1	3	1	0	0	0	0	0	2	32	2	1	1	0	0
3	3	0	1	0	1	1	3	1	0	1	0	0	0	1	24	2	2	1	1	0
4	8	0	0	1	1	1	6	1	1	1	0	0	0	1	27	2	2	1	0	0
2	4	0	0	1	1	1	3	1	0	0	0	0	0	2	32	2	1	1	0	0
3	3	0	1	0	1	1	3	1	0	1	0	0	0	1	24	2	2	1	1	0
4	8	0	0	1	1	1	6	1	1	1	0	0	0	1	27	2	2	1	0	1
2	4	0	0	1	1	1	3	1	0	0	0	0	0	2	32	2	1	1	0	1
3	3	0	1	0	1	1	3	1	0	1	0	0	0	1	24	2	2	1	1	1
4	8	0	0	1	1	1	6	1	1	1	0	0	0	1	27	2	2	1	0	1
2	4	0	0	1	1	1	3	1	0	0	0	0	0	2	32	2	1	1	0	1
3	3	0	1	0	1	1	3	1	0	1	0	0	0	1	24	2	2	1	1	1
4	8	0	0	1	1	1	6	1	1	1	0	0	0	1	27	2	2	1	0	1
2	4	0	0	1	1	1	3	1	0	0	0	0	0	2	32	2	1	1	0	1
3	3	0	1	0	1	1	3	1	0	1	0	0	0	1	24	2	2	1	1	1
4	8	0	0	1	1	1	6	1	1	1	0	0	0	1	27	2	2	1	0	1
2	4	0	0	1	1	1	3	1	0	0	0	0	0	2	32	2	1	1	0	1
3	3	0	1	0	1	1	3	1	0	1	0	0	0	1	24	2	2	1	1	1
4	8	0	0	1	1	1	6	1	1	1	0	0	0	1	27	2	2	1	0	1
2	4	0	0	1	1	1	3	1	0	0	0	0	0	2	32	2	1	1	0	1
3	3	0	1	0	1	1	3	1	0	1	0	0	0	1	24	2	2	1	1	1
4	8	0	0	1	1	1	6	1	1	1	0	0	0	1	27	2	2	1	0	1
2	4	0	0	1	1	1	3	1	0	0	0	0	0	2	32	2	1	1	0	1
3	3	0	1	0	1	1	3	1	0	1	0	0	0	1	24	2	2	1	1	1
4	8	0	0	1	1	1	6	1	1	1	0	0	0	1	27	2	2	1	0	1
2	4	0	0	1	1	1	3	1	0	0	0	0	0	2	32	2	1	1	0	1
3	3	0	1	0	1	1	3	1	0	1	0	0	0	1	24	2	2	1	1	1
4	8	0	0	1	1	1	6	1	1	1	0	0	0	1	27	2	2	1	0	1
2	4	0	0	1	1	1	3	1	0	0	0	0	0	2	32	2	1	1	0	1
3	3	0	1	0	1	1	3	1	0	1	0	0	0	1	24	2	2	1	1	1
4	8	0	0	1	1	1	6	1	1	1	0	0	0	1	27	2	2	1	0	1
2	4	0	0	1	1	1	3	1	0	0	0	0	0	2	32	2	1	1	0	1
3	3	0	1	0	1	1	3	1	0	1	0	0	0	1	24	2	2	1	1	1
4	8	0	0	1	1	1	6	1	1	1	0	0	0	1	27	2	2	1	0	1
2	4	0	0	1	1	1	3	1	0	0	0	0	0	2	32	2	1	1	0	0
3	3	0	1	0	1	1	3	1	0	1	0	0	0	1	24	2	2	1	1	1
4	8	0	0	1	1	1	6	1	1	1	0	0	0	1	27	2	2	1	0	1
2	4	0	0	1	1	1	3	1	0	0	0	0	0	2	32	2	1	1	0	1
3	3	0	1	0	1	1	3	1	0	1	0	0	0	1	24	2	2	1	1	0
4	8	0	0	1	1	1	6	1	1	1	0	0	0	1	27	2	2	1	0	1
2	4	0	0	1	1	1	3	1	0	0	0	0	0	2	32	2	1	1	0	1
3	3	0	1	0	1	1	3	1	0	1	0	0	0	1	24	2	2	1	1	1
4	8	0	0	1	1	1	6	1	1	1	0	0	0	1	27	2	2	1	0	1
2	4	0	0	1	1	1	3	1	0	0	0	0	0	2	32	2	1	1	0	0
3	3	0	1	0	1	1	3	1	0	1	0	0	0	1	24	2	2	1	1	0
4	8	0	0	1	1	1	6	1	1	1	0	0	0	1	27	2	2	1	0	1
2	4	0	0	1	1	1	3	1	0	0	0	0	0	2	32	2	1	1	0	1
3	3	0	1	0	1	1	3	1	0	1	0	0	0	1	24	2	2	1	1	0
4	8	0	0	1	1	1	6	1	1	1	0	0	0	1	27	2	2	1	0	1
2	4	0	0	1	1	1	3	1	0	0	0	0	0	2	32	2	1	1	0	1
3	3	0	1	0	1	1	3	1	0	1	0	0	0	1	24	2	2	1	1	0
4	8	0	0	1	1	1	6	1	1	1	0	0	0	1	27	2	2	1	0	1
2	4	0	0	1	1	1	3	1	0	0	0	0	0	2	32	2	1	1	0	0
3	3	0	1	0	1	1	3	1	0	1	0	0	0	1	24	2	2	1	1	1
4	8	0	0	1	1	1	6	1	1	1	0	0	0	1	27	2	2	1	0	1
2	4	0	0	1	1	1	3	1	0	0	0	0	0	2	32	2	1	1	0	1
3	3	0	1	0	1	1	3	1	0	1	0	0	0	1	24	2	2	1	1	1
4	8	0	0	1	1	1	6	1	1	1	0	0	0	1	27	2	2	1	0	1
2	4	0	0	1	1	1	3	1	0	0	0	0	0	2	32	2	1	1	0	0
3	3	0	1	0	1	1	3	1	0	1	0	0	0	1	24	2	2	1	1	1
4	8	0	0	1	1	1	6	1	1	1	0	0	0	1	27	2	2	1	0	1
2	4	0	0	1	1	1	3	1	0	0	0	0	0	2	32	2	1	1	0	0
3	3	0	1	0	1	1	3	1	0	1	0	0	0	1	24	2	2	1	1	1
4	8	0	0	1	1	1	6	1	1	1	0	0	0	1	27	2	2	1	0	0
2	4	0	0	1	1	1	3	1	0	0	0	0	0	2	32	2	1	1	0	1
3	3	0	1	0	1	1	3	1	0	1	0	0	0	1	24	2	2	1	1	0
4	8	0	0	1	1	1	6	1	1	1	0	0	0	1	27	2	2	1	0	1
2	4	0	0	1	1	1	3	1	0	0	0	0	0	2	32	2	1	1	0	0
3	3	0	1	0	1	1	3	1	0	1	0	0	0	1	24	2	2	1	1	1
4	8	0	0	1	1	1	6	1	1	1	0	0	0	1	27	2	2	1	0	0
2	4	0	0	1	1	1	3	1	0	0	0	0	0	2	32	2	1	1	0	1
3	3	0	1	0	1	1	3	1	0	1	0	0	0	1	24	2	2	1	1	1
4	8	0	0	1	1	1	6	1	1	1	0	0	0	1	27	2	2	1	0	1
2	4	0	0	1	1	1	3	1	0	0	0	0	0	2	32	2	1	1	0	1
3	3	0	1	0	1	1	3	1	0	1	0	0	0	1	24	2	2	1	1	1
4	8	0	0	1	1	1	6	1	1	1	0	0	0	1	27	2	2	1	0	0
2	4	0	0	1	1	1	3	1	0	0	0	0	0	2	32	2	1	1	0	0
3	3	0	1	0	1	1	3	1	0	1	0	0	0	1	24	2	2	1	1	0
4	8	0	0	1	1	1	6	1	1	1	0	0	0	1	27	2	2	1	0	0
2	4	0	0	1	1	1	3	1	0	0	0	0	0	2	32	2	1	1	0	1
3	3	0	1	0	1	1	3	1	0	1	0	0	0	1	24	2	2	1	1	1
4	8	0	0	1	1	1	6	1	1	1	0	0	0	1	27	2	2	1	0	1
2	4	0	0	1	1	1	3	1	0	0	0	0	0	2	32	2	1	1	0	1
3	3	0	1	0	1	1	3	1	0	1	0	0	0	1	24	2	2	1	1	1
4	8	0	0	1	1	1	6	1	1	1	0	0	0	1	27	2	2	1	0	1
2	4	0	0	1	1	1	3	1	0	0	0	0	0	2	32	2	1	1	0	0
3	3	0	1	0	1	1	3	1	0	1	0	0	0	1	24	2	2	1	1	1
4	8	0	0	1	1	1	6	1	1	1	0	0	0	1	27	2	2	1	0	1
2	4	0	0	1	1	1	3	1	0	0	0	0	0	2	32	2	1	1	0	1
3	3	0	1	0	1	1	3	1	0	1	0	0	0	1	24	2	2	1	1	1
4	8	0	0	1	1	1	6	1	1	1	0	0	0	1	27	2	2	1	0	1
2	4	0	0	1	1	1	3	1	0	0	0	0	0	2	32	2	1	1	0	1
3	3	0	1	0	1	1	3	1	0	1	0	0	0	1	24	2	2	1	1	1
4	8	0	0	1	1	1	6	1	1	1	0	0	0	1	27	2	2	1	0	0
2	4	0	0	1	1	1	3	1	0	0	0	0	0	2	32	2	1	1	0	0
3	3	0	1	0	1	1	3	1	0	1	0	0	0	1	24	2	2	1	1	0
4	8	0	0	1	1	1	6	1	1	1	0	0	0	1	27	2	2	1	0	1
2	4	0	0	1	1	1	3	1	0	0	0	0	0	2	32	2	1	1	0	0
3	3	0	1	0	1	1	3	1	0	1	0	0	0	1	24	2	2	1	1	1
4	8	0	0	1	1	1	6	1	1	1	0	0	0	1	27	2	2	1	0	0
2	4	0	0	1	1	1	3	1	0	0	0	0	0	2	32	2	1	1	0	1
3	3	0	1	0	1	1	3	1	0	1	0	0	0	1	24	2	2	1	1	1
4	8	0	0	1	1	1	6	1	1	1	0	0	0	1	27	2	2	1	0	0
2	4	0	0	1	1	1	3	1	0	0	0	0	0	2	32	2	1	1	0	1
3	3	0	1	0	1	1	3	1	0	1	0	0	0	1	24	2	2	1	1	0
4	8	0	0	1	1	1	6	1	1	1	0	0	0	1	27	2	2	1	0	0
2	4	0	0	1	1	1	3	1	0	0	0	0	0	2	32	2	1	1	0	0
3	3	0	1	0	1	1	3	1	0	1	0	0	0	1	24	2	2	1	1	1
4	8	0	0	1	1	1	6	1	1	1	0	0	0	1	27	2	2	1	0	1
2	4	0	0	1	1	1	3	1	0	0	0	0	0	2	32	2	1	1	0	1
3	3	0	1	0	1	1	3	1	0	1	0	0	0	1	24	2	2	1	1	0
4	8	0	0	1	1	1	6	1	1	1	0	0	0	1	27	2	2	1	0	1
2	4	0	0	1	1	1	3	1	0	0	0	0	0	2	32	2	1	1	0	1
3	3	0	1	0	1	1	3	1	0	1	0	0	0	1	24	2	2	1	1	1
4	8	0	0	1	1	1	6	1	1	1	0	0	0	1	27	2	2	1	0	1
2	4	0	0	1	1	1	3	1	0	0	0	0	0	2	32	2	1	1	0	1
3	3	0	1	0	1	1	3	1	0	1	0	0	0	1	24	2	2	1	1	0
4	8	0	0	1	1	1	6	1	1	1	0	0	0	1	27	2	2	1	0	0
2	4	0	0	1	1	1	3	1	0	0	0	0	0	2	32	2	1	1	0	1
3	3	0	1	0	1	1	3	1	0	1	0	0	0	1	24	2	2	1	1	1
4	8	0	0	1	1	1	6	1	1	1	0	0	0	1	27	2	2	1	0	1
2	4	0	0	1	1	1	3	1	0	0	0	0	0	2	32	2	1	1	0	1
3	3	0	1	0	1	1	3	1	0	1	0	0	0	1	24	2	2	1	1	1
4	8	0	0	1	1	1	6	1	1	1	0	0	0	1	27	2	2	1	0	1
2	4	0	0	1	1	1	3	1	0	0	0	0	0	2	32	2	1	1	0	1
3	3	0	1	0	1	1	3	1	0	1	0	0	0	1	24	2	2	1	1	1
4	8	0	0	1	1	1	6	1	1	1	0	0	0	1	27	2	2	1	0	1
2	4	0	0	1	1	1	3	1	0	0	0	0	0	2	32	2	1	1	0	1
3	3	0	1	0	1	1	3	1	0	1	0	0	0	1	24	2	2	1	1	1
4	8	0	0	1	1	1	6	1	1	1	0	0	0	1	27	2	2	1	0	1
2	4	0	0	1	1	1	3	1	0	0	0	0	0	2	32	2	1	1	0	0
3	3	0	1	0	1	1	3	1	0	1	0	0	0	1	24	2	2	1	1	0
4	8	0	0	1	1	1	6	1	1	1	0	0	0	1	27	2	2	1	0	1
2	4	0	0	1	1	1	3	1	0	0	0	0	0	2	32	2	1	1	0	1
3	3	0	1	0	1	1	3	1	0	1	0	0	0	1	24	2	2	1	1	1
4	8	0	0	1	1	1	6	1	1	1	0	0	0	1	27	2	2	1	0	1
2	4	0	0	1	1	1	3	1	0	0	0	0	0	2	32	2	1	1	0	1
3	3	0	1	0	1	1	3	1	0	1	0	0	0	1	24	2	2	1	1	1
4	8	0	0	1	1	1	6	1	1	1	0	0	0	1	27	2	2	1	0	1
2	4	0	0	1	1	1	3	1	0	0	0	0	0	2	32	2	1	1	0	1
3	3	0	1	0	1	1	3	1	0	1	0	0	0	1	24	2	2	1	1	0
4	8	0	0	1	1	1	6	1	1	1	0	0	0	1	27	2	2	1	0	1
2	4	0	0	1	1	1	3	1	0	0	0	0	0	2	32	2	1	1	0	1
3	3	0	1	0	1	1	3	1	0	1	0	0	0	1	24	2	2	1	1	0
4	8	0	0	1	1	1	6	1	1	1	0	0	0	1	27	2	2	1	0	1
2	4	0	0	1	1	1	3	1	0	0	0	0	0	2	32	2	1	1	0	1
3	3	0	1	0	1	1	3	1	0	1	0	0	0	1	24	2	2	1	1	0
4	8	0	0	1	1	1	6	1	1	1	0	0	0	1	27	2	2	1	0	1
2	4	0	0	1	1	1	3	1	0	0	0	0	0	2	32	2	1	1	0	0
3	3	0	1	0	1	1	3	1	0	1	0	0	0	1	24	2	2	1	1	1
4	8	0	0	1	1	1	6	1	1	1	0	0	0	1	27	2	2	1	0	0
2	4	0	0	1	1	1	3	1	0	0	0	0	0	2	32	2	1	1	0	1
3	3	0	1	0	1	1	3	1	0	1	0	0	0	1	24	2	2	1	1	1
4	8	0	0	1	1	1	6	1	1	1	0	0	0	1	27	2	2	1	0	1
2	4	0	0	1	1	1	3	1	0	0	0	0	0	2	32	2	1	1	0	1
3	3	0	1	0	1	1	3	1	0	1	0	0	0	1	24	2	2	1	1	1
4	8	0	0	1	1	1	6	1	1	1	0	0	0	1	27	2	2	1	0	1
2	4	0	0	1	1	1	3	1	0	0	0	0	0	2	32	2	1	1	0	1
3	3	0	1	0	1	1	3	1	0	1	0	0	0	1	24	2	2	1	1	1
4	8	0	0	1	1	1	6	1	1	1	0	0	0	1	27	2	2	1	0	0
2	4	0	0	1	1	1	3	1	0	0	0	0	0	2	32	2	1	1	0	1
3	3	0	1	0	1	1	3	1	0	1	0	0	0	1	24	2	2	1	1	1
4	8	0	0	1	1	1	6	1	1	1	0	0	0	1	27	2	2	1	0	1
2	4	0	0	1	1	1	3	1	0	0	0	0	0	2	32	2	1	1	0	1
3	3	0	1	0	1	1	3	1	0	1	0	0	0	1	24	2	2	1	1	0
4	8	0	0	1	1	1	6	1	1	1	0	0	0	1	27	2	2	1	0	1
2	4	0	0	1	1	1	3	1	0	0	0	0	0	2	32	2	1	1	0	0
3	3	0	1	0	1	1	3	1	0	1	0	0	0	1	24	2	2	1	1	1
4	8	0	0	1	1	1	6	1	1	1	0	0	0	1	27	2	2	1	0	1
2	4	0	0	1	1	1	3	1	0	0	0	0	0	2	32	2	1	1	0	0
3	3	0	1	0	1	1	3	1	0	1	0	0	0	1	24	2	2	1	1	0
4	8	0	0	1	1	1	6	1	1	1	0	0	0	1	27	2	2	1	0	1
2	4	0	0	1	1	1	3	1	0	0	0	0	0	2	32	2	1	1	0	1
3	3	0	1	0	1	1	3	1	0	1	0	0	0	1	24	2	2	1	1	1
4	8	0	0	1	1	1	6	1	1	1	0	0	0	1	27	2	2	1	0	0
2	4	0	0	1	1	1	3	1	0	0	0	0	0	2	32	2	1	1	0	1
3	3	0	1	0	1	1	3	1	0	1	0	0	0	1	24	2	2	1	1	1
4	8	0	0	1	1	1	6	1	1	1	0	0	0	1	27	2	2	1	0	1
2	4	0	0	1	1	1	3	1	0	0	0	0	0	2	32	2	1	1	0	0
3	3	0	1	0	1	1	3	1	0	1	0	0	0	1	24	2	2	1	1	0
4	8	0	0	1	1	1	6	1	1	1	0	0	0	1	27	2	2	1	0	0
2	4	0	0	1	1	1	3	1	0	0	0	0	0	2	32	2	1	1	0	0
3	3	0	1	0	1	1	3	1	0	1	0	0	0	1	24	2	2	1	1	1
4	8	0	0	1	1	1	6	1	1	1	0	0	0	1	27	2	2	1	0	1
2	4	0	0	1	1	1	3	1	0	0	0	0	0	2	32	2	1	1	0	0
3	3	0	1	0	1	1	3	1	0	1	0	0	0	1	24	2	2	1	1	0
4	8	0	0	1	1	1	6	1	1	1	0	0	0	1	27	2	2	1	0	0
2	4	0	0	1	1	1	3	1	0	0	0	0	0	2	32	2	1	1	0	1
3	3	0	1	0	1	1	3	1	0	1	0	0	0	1	24	2	2	1	1	0
4	8	0	0	1	1	1	6	1	1	1	0	0	0	1	27	2	2	1	0	1
2	4	0	0	1	1	1	3	1	0	0	0	0	0	2	32	2	1	1	0	1
3	3	0	1	0	1	1	3	1	0	1	0	0	0	1	24	2	2	1	1	1
4	8	0	0	1	1	1	6	1	1	1	0	0	0	1	27	2	2	1	0	0
2	4	0	0	1	1	1	3	1	0	0	0	0	0	2	32	2	1	1	0	0
3	3	0	1	0	1	1	3	1	0	1	0	0	0	1	24	2	2	1	1	1
4	8	0	0	1	1	1	6	1	1	1	0	0	0	1	27	2	2	1	0	0
2	4	0	0	1	1	1	3	1	0	0	0	0	0	2	32	2	1	1	0	0
3	3	0	1	0	1	1	3	1	0	1	0	0	0	1	24	2	2	1	1	0
4	8	0	0	1	1	1	6	1	1	1	0	0	0	1	27	2	2	1	0	0
2	4	0	0	1	1	1	3	1	0	0	0	0	0	2	32	2	1	1	0	0
3	3	0	1	0	1	1	3	1	0	1	0	0	0	1	24	2	2	1	1	1
4	8	0	0	1	1	1	6	1	1	1	0	0	0	1	27	2	2	1	0	0
2	4	0	0	1	1	1	3	1	0	0	0	0	0	2	32	2	1	1	0	1
3	3	0	1	0	1	1	3	1	0	1	0	0	0	1	24	2	2	1	1	0
4	8	0	0	1	1	1	6	1	1	1	0	0	0	1	27	2	2	1	0	1
2	4	0	0	1	1	1	3	1	0	0	0	0	0	2	32	2	1	1	0	1
3	3	0	1	0	1	1	3	1	0	1	0	0	0	1	24	2	2	1	1	0
4	8	0	0	1	1	1	6	1	1	1	0	0	0	1	27	2	2	1	0	0
2	4	0	0	1	1	1	3	1	0	0	0	0	0	2	32	2	1	1	0	0
3	3	0	1	0	1	1	3	1	0	1	0	0	0	1	24	2	2	1	1	1
4	8	0	0	1	1	1	6	1	1	1	0	0	0	1	27	2	2	1	0	0
2	4	0	0	1	1	1	3	1	0	0	0	0	0	2	32	2	1	1	0	1
3	3	0	1	0	1	1	3	1	0	1	0	0	0	1	24	2	2	1	1	1
4	8	0	0	1	1	1	6	1	1	1	0	0	0	1	27	2	2	1	0	1
2	4	0	0	1	1	1	3	1	0	0	0	0	0	2	32	2	1	1	0	0
3	3	0	1	0	1	1	3	1	0	1	0	0	0	1	24	2	2	1	1	1
4	8	0	0	1	1	1	6	1	1	1	0	0	0	1	27	2	2	1	0	0
2	4	0	0	1	1	1	3	1	0	0	0	0	0	2	32	2	1	1	0	1
3	3	0	1	0	1	1	3	1	0	1	0	0	0	1	24	2	2	1	1	1
4	8	0	0	1	1	1	6	1	1	1	0	0	0	1	27	2	2	1	0	1
2	4	0	0	1	1	1	3	1	0	0	0	0	0	2	32	2	1	1	0	0
3	3	0	1	0	1	1	3	1	0	1	0	0	0	1	24	2	2	1	1	1
4	8	0	0	1	1	1	6	1	1	1	0	0	0	1	27	2	2	1	0	0
2	4	0	0	1	1	1	3	1	0	0	0	0	0	2	32	2	1	1	0	1
3	3	0	1	0	1	1	3	1	0	1	0	0	0	1	24	2	2	1	1	1
4	8	0	0	1	1	1	6	1	1	1	0	0	0	1	27	2	2	1	0	1
2	4	0	0	1	1	1	3	1	0	0	0	0	0	2	32	2	1	1	0	1
3	3	0	1	0	1	1	3	1	0	1	0	0	0	1	24	2	2	1	1	1
4	8	0	0	1	1	1	6	1	1	1	0	0	0	1	27	2	2	1	0	1
2	4	0	0	1	1	1	3	1	0	0	0	0	0	2	32	2	1	1	0	1
3	3	0	1	0	1	1	3	1	0	1	0	0	0	1	24	2	2	1	1	1
4	8	0	0	1	1	1	6	1	1	1	0	0	0	1	27	2	2	1	0	1
2	4	0	0	1	1	1	3	1	0	0	0	0	0	2	32	2	1	1	0	1
3	3	0	1	0	1	1	3	1	0	1	0	0	0	1	24	2	2	1	1	1
4	8	0	0	1	1	1	6	1	1	1	0	0	0	1	27	2	2	1	0	1
2	4	0	0	1	1	1	3	1	0	0	0	0	0	2	32	2	1	1	0	1
3	3	0	1	0	1	1	3	1	0	1	0	0	0	1	24	2	2	1	1	1
4	8	0	0	1	1	1	6	1	1	1	0	0	0	1	27	2	2	1	0	1
2	4	0	0	1	1	1	3	1	0	0	0	0	0	2	32	2	1	1	0	1
3	3	0	1	0	1	1	3	1	0	1	0	0	0	1	24	2	2	1	1	1
4	8	0	0	1	1	1	6	1	1	1	0	0	0	1	27	2	2	1	0	0
2	4	0	0	1	1	1	3	1	0	0	0	0	0	2	32	2	1	1	0	0
3	3	0	1	0	1	1	3	1	0	1	0	0	0	1	24	2	2	1	1	1
4	8	0	0	1	1	1	6	1	1	1	0	0	0	1	27	2	2	1	0	1
2	4	0	0	1	1	1	3	1	0	0	0	0	0	2	32	2	1	1	0	0
3	3	0	1	0	1	1	3	1	0	1	0	0	0	1	24	2	2	1	1	1
4	8	0	0	1	1	1	6	1	1	1	0	0	0	1	27	2	2	1	0	1
2	4	0	0	1	1	1	3	1	0	0	0	0	0	2	32	2	1	1	0	0
3	3	0	1	0	1	1	3	1	0	1	0	0	0	1	24	2	2	1	1	1
4	8	0	0	1	1	1	6	1	1	1	0	0	0	1	27	2	2	1	0	0
2	4	0	0	1	1	1	3	1	0	0	0	0	0	2	32	2	1	1	0	1
3	3	0	1	0	1	1	3	1	0	1	0	0	0	1	24	2	2	1	1	0
4	8	0	0	1	1	1	6	1	1	1	0	0	0	1	27	2	2	1	0	0
2	4	0	0	1	1	1	3	1	0	0	0	0	0	2	32	2	1	1	0	0
3	3	0	1	0	1	1	3	1	0	1	0	0	0	1	24	2	2	1	1	1
4	8	0	0	1	1	1	6	1	1	1	0	0	0	1	27	2	2	1	0	0
2	4	0	0	1	1	1	3	1	0	0	0	0	0	2	32	2	1	1	0	0
3	3	0	1	0	1	1	3	1	0	1	0	0	0	1	24	2	2	1	1	0
4	8	0	0	1	1	1	6	1	1	1	0	0	0	1	27	2	2	1	0	0
2	4	0	0	1	1	1	3	1	0	0	0	0	0	2	32	2	1	1	0	1
3	3	0	1	0	1	1	3	1	0	1	0	0	0	1	24	2	2	1	1	0
4	8	0	0	1	1	1	6	1	1	1	0	0	0	1	27	2	2	1	0	1
2	4	0	0	1	1	1	3	1	0	0	0	0	0	2	32	2	1	1	0	1
3	3	0	1	0	1	1	3	1	0	1	0	0	0	1	24	2	2	1	1	0
4	8	0	0	1	1	1	6	1	1	1	0	0	0	1	27	2	2	1	0	1
2	4	0	0	1	1	1	3	1	0	0	0	0	0	2	32	2	1	1	0	1
3	3	0	1	0	1	1	3	1	0	1	0	0	0	1	24	2	2	1	1	1
4	8	0	0	1	1	1	6	1	1	1	0	0	0	1	27	2	2	1	0	0
2	4	0	0	1	1	1	3	1	0	0	0	0	0	2	32	2	1	1	0	1
3	3	0	1	0	1	1	3	1	0	1	0	0	0	1	24	2	2	1	1	1
4	8	0	0	1	1	1	6	1	1	1	0	0	0	1	27	2	2	1	0	1
2	4	0	0	1	1	1	3	1	0	0	0	0	0	2	32	2	1	1	0	1
3	3	0	1	0	1	1	3	1	0	1	0	0	0	1	24	2	2	1	1	1
4	8	0	0	1	1	1	6	1	1	1	0	0	0	1	27	2	2	1	0	1
2	4	0	0	1	1	1	3	1	0	0	0	0	0	2	32	2	1	1	0	1
3	3	0	1	0	1	1	3	1	0	1	0	0	0	1	24	2	2	1	1	1
4	8	0	0	1	1	1	6	1	1	1	0	0	0	1	27	2	2	1	0	0
2	4	0	0	1	1	1	3	1	0	0	0	0	0	2	32	2	1	1	0	0
3	3	0	1	0	1	1	3	1	0	1	0	0	0	1	24	2	2	1	1	0
4	8	0	0	1	1	1	6	1	1	1	0	0	0	1	27	2	2	1	0	1
2	4	0	0	1	1	1	3	1	0	0	0	0	0	2	32	2	1	1	0	0
3	3	0	1	0	1	1	3	1	0	1	0	0	0	1	24	2	2	1	1	0
4	8	0	0	1	1	1	6	1	1	1	0	0	0	1	27	2	2	1	0	1
2	4	0	0	1	1	1	3	1	0	0	0	0	0	2	32	2	1	1	0	1
3	3	0	1	0	1	1	3	1	0	1	0	0	0	1	24	2	2	1	1	1
4	8	0	0	1	1	1	6	1	1	1	0	0	0	1	27	2	2	1	0	1
2	4	0	0	1	1	1	3	1	0	0	0	0	0	2	32	2	1	1	0	0
3	3	0	1	0	1	1	3	1	0	1	0	0	0	1	24	2	2	1	1	1
4	8	0	0	1	1	1	6	1	1	1	0	0	0	1	27	2	2	1	0	1
2	4	0	0	1	1	1	3	1	0	0	0	0	0	2	32	2	1	1	0	0
3	3	0	1	0	1	1	3	1	0	1	0	0	0	1	24	2	2	1	1	0
4	8	0	0	1	1	1	6	1	1	1	0	0	0	1	27	2	2	1	0	0
2	4	0	0	1	1	1	3	1	0	0	0	0	0	2	32	2	1	1	0	1
3	3	0	1	0	1	1	3	1	0	1	0	0	0	1	24	2	2	1	1	1
4	8	0	0	1	1	1	6	1	1	1	0	0	0	1	27	2	2	1	0	0
2	4	0	0	1	1	1	3	1	0	0	0	0	0	2	32	2	1	1	0	0
3	3	0	1	0	1	1	3	1	0	1	0	0	0	1	24	2	2	1	1	1
4	8	0	0	1	1	1	6	1	1	1	0	0	0	1	27	2	2	1	0	0
2	4	0	0	1	1	1	3	1	0	0	0	0	0	2	32	2	1	1	0	1
3	3	0	1	0	1	1	3	1	0	1	0	0	0	1	24	2	2	1	1	0
4	8	0	0	1	1	1	6	1	1	1	0	0	0	1	27	2	2	1	0	1
2	4	0	0	1	1	1	3	1	0	0	0	0	0	2	32	2	1	1	0	1
3	3	0	1	0	1	1	3	1	0	1	0	0	0	1	24	2	2	1	1	1
4	8	0	0	1	1	1	6	1	1	1	0	0	0	1	27	2	2	1	0	1
2	4	0	0	1	1	1	3	1	0	0	0	0	0	2	32	2	1	1	0	0
3	3	0	1	0	1	1	3	1	0	1	0	0	0	1	24	2	2	1	1	1
4	8	0	0	1	1	1	6	1	1	1	0	0	0	1	27	2	2	1	0	1
2	4	0	0	1	1	1	3	1	0	0	0	0	0	2	32	2	1	1	0	0
3	3	0	1	0	1	1	3	1	0	1	0	0	0	1	24	2	2	1	1	1
4	8	0	0	1	1	1	6	1	1	1	0	0	0	1	27	2	2	1	0	1
2	4	0	0	1	1	1	3	1	0	0	0	0	0	2	32	2	1	1	0	0
3	3	0	1	0	1	1	3	1	0	1	0	0	0	1	24	2	2	1	1	1
4	8	0	0	1	1	1	6	1	1	1	0	0	0	1	27	2	2	1	0	0
